# Supplementary material for: Africa-wide meta-analysis on the prevalence and distribution of human cystic echinococcosis and canine Echinococcus granulosus infections
Source: Parasit Vectors. 2022 Oct 5;15:357. doi: 10.1186/s13071-022-05474-6 (PMC9535855; doi:10.1186/s13071-022-05474-6)
Supplement: Supplementary file 1 — Additional file 1: Dataset S1. Sensitivity analysis for the estimated prevalence of HCE. [file 13071_2022_5474_MOESM1_ESM.xlsx]

## Sheet: Sheet1
Model	Study name	Statistics with study removed
		Point	Lower limit	Upper limit
	Lotsch et al. 2018 [59]	0.0183495	0.0108603	0.0308421
	Assefa et al. 2015 [60]	0.0190925	0.0113577	0.0319246
	Fuller & Fuller 1981 [61]	0.0171064	0.0100292	0.0290312
	Kebede et al. 2010 [62]	0.0193017	0.0115104	0.0321952
	Klungsoyr et al. 1993 [63]	0.0180723	0.0106613	0.0304765
	Macpherson et al. 1989a [64]	0.0174848	0.00997641	0.0304703
	French & Ingera 1984 [65]	0.016941	0.00993968	0.0287307
	Kenny & MacCabe 1993 [66]	0.0165587	0.00980116	0.0278442
	Macpherson et al. 1987 [67]	0.0170153	0.00988328	0.0291424
	Solomon et al. 2017a [68]	0.0164548	0.0100222	0.0269036
	Solomon et al. 2017b [69]	0.0170941	0.00969661	0.0299645
	Noormahomed et al. 2014 [70]	0.0165358	0.0098051	0.0277572
	Stewart et al. 2013 [71]	0.0180911	0.0106769	0.0304951
	Khan et al. 2014 [72]	0.0167369	0.0098644	0.0282609
	Macpherson et al. 1989b [73]	0.0178919	0.010548	0.0301928
	Botros et al. 1975 [74]	0.0170187	0.010002	0.0288144
	Kandeel et al. 2004 [75]	0.0206728	0.0137015	0.0310793
	Mazyat et al. 2007 [76]	0.0167384	0.00987802	0.0282275
	Aboundaya 1985 [77]	0.0182888	0.0107965	0.0308186
	Gebreel et al. 1983 [78]	0.0168462	0.00992688	0.0284499
	Khan et al. 1990 [79]	0.0175654	0.0103541	0.0296487
	Mohamed et al. 2014 [80]	0.0168524	0.00992714	0.0284698
	Shambesh et al. 1992 [81]	0.0177366	0.0104058	0.0300751
	Shambesh et al. 1997 [82]	0.0171837	0.0101136	0.0290511
	Shambesh et al. 1999 [83]	0.0175165	0.00999577	0.0305212
	Chebil et al. 2017 [84]	0.0175586	0.0102459	0.0299325
	Macpherson et al. 2004 [85]	0.0178354	0.0104166	0.0303756
	Ahmed et al. 2021 [86]	0.0170097	0.0100174	0.0287412
	Elmahdi et al. 2004 [87]	0.0182414	0.0107831	0.0306982
	Bchir et al. 1988 [88]	0.0175288	0.0103323	0.0295878
	Bchir et al. 1991 [89]	0.017292	0.0101457	0.0293228
	Jomaa et al. 2019 [90]	0.0184698	0.010913	0.0310947
	Khelil et al. 2013 [91]	0.0178194	0.0104877	0.0301206
	M’rad et al. 2021 [92]	0.016874	0.00993632	0.0285162
	Mlika et al. 1984 [93]	0.0177711	0.010476	0.0299923
	Mlika et al. 1986 [94]	0.0183834	0.0108527	0.0309762
	Wahlers et al. 2011 [95]	0.0167548	0.00987568	0.0282889
	Dada 1980a [96]	0.02072	0.0122928	0.0347211
	Sixl et al. 1987 [97]	0.0180494	0.010668	0.0303813
Random		0.0176473	0.0104837	0.0295595
