# Supplementary material for: Africa-wide meta-analysis on the prevalence and distribution of human cystic echinococcosis and canine Echinococcus granulosus infections
Source: Parasit Vectors. 2022 Oct 5;15:357. doi: 10.1186/s13071-022-05474-6 (PMC9535855; doi:10.1186/s13071-022-05474-6)
Supplement: Supplementary file 2 — Additional file 2: Dataset S2. Sensitivity analysis for the estimated prevalence of EGI in dogs. [file 13071_2022_5474_MOESM2_ESM.xlsx]

## Sheet: Sheet1
Model	Study name	Statistics with study removed
		Point	Lower limit	Upper limit
	Lotsch et al. 2018 [59]	0.174699	0.130494	0.22992
	Kebede et al. 2009 [98]	0.169141	0.125855	0.223508
	Koskei et al. 2011 [99]	0.16579	0.123156	0.219489
	Mersie 1993 [100]	0.168269	0.12524	0.222325
	Buishi et al. 2006 [101]	0.166493	0.123439	0.220781
	Jenkins et al. 1990 [102]	0.165435	0.122844	0.219104
	Macpherson et al. 1985 [103]	0.165369	0.123546	0.217831
	Mulinge et al. 2018 [57]	0.169197	0.123859	0.226833
	Wachira et al. 1993 [104]	0.171093	0.127141	0.226299
	Inangolet et al. 2010 [105]	0.163352	0.124122	0.21198
	Oba et al. 2016 [106]	0.170216	0.126264	0.225518
	Nonaka et al. 2011 [107]	0.176795	0.132193	0.232415
	Kohil et al. 2017 [108]	0.168559	0.125116	0.223238
	Mazyad et al. 2007 [76]	0.16927	0.125829	0.223868
	Awan et al. 1990 [109]	0.165363	0.122816	0.218969
	Ben Musa & Sadok 2007 [110]	0.162535	0.120901	0.215
	Buishi et al. 2005 [111]	0.167059	0.123466	0.222143
	Gusbi 1987 [112]	0.166533	0.123541	0.220717
	Packer & Ali 1988 [113]	0.170516	0.126923	0.225218
	Amarir et al. 2020 [114]	0.164737	0.122613	0.217742
	Dakkak et al. 2017 [115]	0.165354	0.122782	0.219003
	Pandey et al. 1987 [116]	0.167698	0.124569	0.221972
	Pandey et al. 1988 [117]	0.163418	0.121523	0.216202
	Omer et al. 2018 [55]	0.163657	0.121741	0.216448
	Saad & Magzoub 1986 [118]	0.16343	0.121498	0.216271
	Chaabane-Banaoues et al. 2015 [53]	0.165429	0.121457	0.22131
	Bchir et al. 1987 [119]	0.167889	0.124734	0.222183
	Iraqi 2016 [120]	0.167343	0.124141	0.221774
	Lahmar et al. 2001 [121]	0.167737	0.124335	0.222442
	Lahmar et al. 2008 [122]	0.175601	0.130904	0.231494
	Lahmar et al. 2009 [123]	0.171096	0.127291	0.226072
	M’rad et al. 2021 [92]	0.170645	0.126604	0.226042
	Verster 1979 [124]	0.180886	0.135519	0.237272
	Mauti et al. 2016 [56]	0.175726	0.131218	0.231312
	Adediran et al. 2014 [125]	0.170129	0.126174	0.225446
	Arene 1984 [126]	0.158425	0.11806	0.209315
	Awosanya et al. 2021 [127]	0.173628	0.129246	0.229238
	Dada et al. 1979 [128]	0.176648	0.131964	0.232411
	Dada 1980b [129]	0.175064	0.130445	0.230891
	Karshima et al. 2020 [130]	0.174732	0.13294	0.226235
	Okolo 1986 [131]	0.17438	0.129903	0.23006
	Ugochukwu & Ejimadu 1985 [132]	0.178097	0.133056	0.234264
Random		0.169126	0.126263	0.22283
